# Supplementary material for: Genome-Wide Identification and Expression Profiling of Heavy Metal ATPase (HMA) Genes in Peanut: Potential Roles in Heavy Metal Transport
Source: Int J Mol Sci. 2024 Jan 3;25(1):613. doi: 10.3390/ijms25010613 (PMC10779257; doi:10.3390/ijms25010613)
Supplement: Supplementary file 1 [file ijms-25-00613-s001.zip › Supplementary Tables.xlsx]

## Sheet: Table S1
Table S1. Analysis of the ten conserved motifs of AhHMA proteins in peanut
motif	Logo	Sequence	Width	Annotation
1		TPTAVMVATGVGATQGVLIKGGDALERAAKVKYIVFDKTGT	41	P-type cation-transporting ATPase
2		KVVPGAKIPADGIVIWGQSYVNESMITGEARPVAKEKGDTVIGGTINLNG	50	P-type cation-transporting ATPase
3		IDLSRKTFSRIRLNYVWALGYNVVAIPIAAGVLFPSTRFRLPPWIAGAAM	50	P-type cation-transporting ATPase
4		RWGLATPVQFVIGRRFYIGAYRALRKGSANMDVLVALGTNAAYFYSVYAL	50	P-type cation-transporting ATPase
5		KATRVGSETALSQIVRLVETAQMAKAPVQKLADYIAKYFVP	41	P-type cation-transporting ATPase
6		IVAMVGDGINDSPALAAADVGMAJGAGTD	29	HAD-like
7		FKGPDFFETSAMLISFVLLGKYLECLAKGKTSDAIAKLVELTPDTAILLV	50	P-type cation-transporting ATPase
8		BSFELALQFAISVLVIACPCALGLA	25	None predicted
9		RATHRKEEISQYFRLFLWSLLFSIPVFLTSMVLPYIPGIKSLLDRKVVNM	50	P-type cation-transporting ATPase
10		CRFRIKGMTCTSCSSTVESILQALQGVKKAQVALATEEAEVEYDPNVISY	50	P-type cation-transporting ATPase

## Sheet: Table S2
Table S2 Expression profiles (TPM) of AhHMA genes in different tissues of peanut
Gene ID	Gene Name	Lateral stem leaf	Mainstem leaf	Seedling leaf	Vegetative shoot tip	Reproductive shoot tip	Root	Nodule	Perianth	Stamen	Pistils	Peg tip aerial	Peg tip below soil	Peg tip to fruit Pattee 1	Fruit Pattee 1	Fruit Pattee 3	Pericarp Pattee 5	Pericarp Pattee 6	Seed Pattee 5	Seed Pattee 6	Seed Pattee 7	Seed Pattee 8	Seed Pattee 10
Arahy.VMCJ1G	AhHMA1.1	29.5409	26.8783	34.8698	14.9318	20.8015	16.9888	11.8619	15.0061	17.1724	21.4478	23.7245	17.1537	16.8751	16.5767	10.3322	12.3452	9.4107	17.84	12.0814	15.6876	9.67167	7.25569
Arahy.FTH7SR	AhHMA1.2	35.298	28.745	40.6141	19.4684	24.7378	17.8734	15.503	17.6994	19.9692	31.0494	26.4351	18.9715	20.7207	20.3754	14.8741	14.5151	12.9887	19.3617	14.6049	17.0651	9.40122	9.31659
Arahy.NH81W7	AhHMA3.1	8.14381	7.44683	8.00117	10.5981	27.446	15.4488	12.7061	22.3806	10.2378	9.68802	7.31607	5.88765	10.4659	5.9174	13.0904	12.9323	11.1612	38.4232	7.79365	28.6378	3.88025	5.50842
Arahy.6QFK0R	AhHMA3.2	7.4397	7.46173	6.83887	12.9711	32.1547	16.0886	17.7174	42.6453	8.42559	14.3825	7.95601	4.06087	12.0859	5.26169	10.23	10.7712	12.8496	38.897	10.3482	34.7212	4.95917	2.62123
Arahy.C06U18	AhHMA5.1	0.450858	0.545408	0.809718	0.805514	1.18127	1.37878	0.517306	0.496609	0.300462	0.659875	0.523666	0.471164	0.578993	0.102262	0.555494	0.567186	0.863538	0.486163	0.184358	0.652838	0.118251	0.102932
Arahy.1HUL85	AhHMA5.2	0.419265	0.433297	0.345019	0.0700069	1.6856	1.53038	0.0897194	0.59304	0.163562	0.513672	0.75054	0.585642	1.28983	0.46761	0.935867	0.300311	0.414191	6.84141	2.84848	8.72151	0.0901203	0.0361198
Arahy.694CK1	AhHMA5.3	1.19361	1.36222	0.887083	2.33461	3.22104	3.62516	1.19995	0.356036	1.60033	0.932703	3.17102	1.76783	4.75194	3.04416	1.96543	3.33447	3.71438	6.66306	8.15693	7.86641	5.80298	2.48271
Arahy.9DR5PQ	AhHMA5.4	0.609043	0.566924	0.489877	1.11443	4.21766	7.55696	3.58118	49.7046	2.6728	10.6263	0.872677	0.821973	0.355562	1.63278	1.63765	1.3554	1.85626	0.93596	0.717311	0.798175	0.802431	0.46054
Arahy.NXU65W	AhHMA5.5	0.0678584	0.0362383	0.0639928	0	0.179801	0.568784	0.403778	0.101144	0.451204	0.108534	0.183257	0.142809	0.127687	0.195451	0.166662	0.111009	0.170956	1.62963	0.350456	1.91397	0.565026	0.022646
Arahy.NB9ZER	AhHMA5.6	0.364234	0.253349	0.199249	0.840536	0.715113	4.07243	1.31982	0.181317	0.351885	0.454717	0.806967	1.00908	1.38983	0.459742	0.94596	0.619762	0.403455	2.31133	0.713178	2.48423	0.125088	0.267902
Arahy.3M9T3M	AhHMA5.7	3.0608	3.9438	3.26824	7.77077	8.62222	16.4804	11.7192	1.92765	7.52204	2.68176	5.17693	7.964	13.5471	12.8289	8.07132	12.583	13.203	11.3856	7.79348	13.2976	4.29065	3.35813
Arahy.LQF816	AhHMA5.8	0.319291	0.472049	0.467091	0.854747	3.30888	6.79989	1.64555	100.259	9.88477	33.5773	1.95631	2.20189	1.20285	1.49288	2.41497	1.91327	2.02784	0.58255	0.840475	0.845165	0.906303	1.07404
Arahy.8T0CRQ	AhHMA6.1	3.43235	4.28714	3.58876	12.6504	10.6714	7.90347	9.29014	0.689527	7.23186	1.76226	9.14706	7.86767	6.29837	10.8342	10.2931	10.2694	7.88714	6.13937	4.10726	7.99369	3.2562	3.72853
Arahy.KT5IG2	AhHMA6.2	6.85321	7.77296	7.63206	14.5501	14.3764	14.1827	14.7978	1.4516	6.27659	3.59321	11.9062	8.88277	7.56828	19.182	19.189	14.7424	13.1572	10.0935	7.55073	11.4032	6.32043	9.00649
Arahy.H8X8VQ	AhHMA7.1	3.86024	4.12433	2.20186	8.27157	10.8235	16.2913	21.5047	9.73349	2.99662	4.44487	5.88986	7.04872	10.0968	5.05371	9.73538	16.6375	25.8838	21.1106	16.7126	17.5872	15.5836	4.56002
Arahy.XIB6CP	AhHMA7.2	0	0	0	0.0585166	0	0.0111743	0.017295	0	0.362819	1.65102	1.0492	0.692099	0.788802	0.90557	0.999697	0.546358	0.480782	0.263651	0	0	0.428382	0
Arahy.GR9FC3	AhHMA7.3	1.28892	1.18779	0.228188	4.87202	4.93576	1.78835	2.3225	0.566089	1.39481	2.14012	2.20118	1.31776	1.11072	2.04795	2.40314	1.4805	1.16477	1.81732	2.51604	2.13289	2.32347	1.5664
Arahy.PPR7D4	AhHMA7.4	5.7028	6.96257	3.81562	10.5127	11.3207	20.4158	34.2283	19.5736	3.64832	6.94534	9.44657	10.5586	17.7567	8.69198	12.5539	24.6699	35.0764	23.9948	21.2888	18.8341	21.1837	5.61181
Arahy.8Q2P9V	AhHMA7.5	9.70599	13.1419	5.59032	53.9654	52.3156	25.1042	23.9863	11.8676	15.3369	8.93422	15.9158	12.4372	16.2733	22.3952	17.4453	15.5045	10.9936	22.3561	27.8327	23.6281	22.9436	14.582
Arahy.ALH963	AhHMA8.1	6.5766	5.21888	5.66454	11.0762	10.1464	13.6902	7.41017	6.89967	5.12716	6.45768	9.82912	3.76184	6.44692	15.1843	22.6839	19.0257	17.5788	6.54518	5.49463	7.39931	5.00266	4.99411
Arahy.39IB73	AhHMA8.2	3.07069	2.89669	3.93315	5.21488	4.87196	6.55178	4.90475	4.95933	2.38954	5.68903	5.61012	2.15348	2.87094	8.38964	11.6938	11.6953	11.326	2.51884	1.75643	3.07778	1.84788	1.51449

## Sheet: Table S3
Table S3. Dry weight of roots and shoots in the two peanut cultivars exposed to HMs for three days
Treatment/cultivar	Root dry weight (g per plant)	Root dry weight (g per plant)
Silihong
Control	0.289±0.063 a	1.184±0.170 a
Cu	0.254±0.010 a	1.102±0.087 a
Zn	0.232±0.021 a	1.152±0.163 a
Cd	0.303±0.036 a	1.299±0.157 a
Fenghua 1
Control	0.240±0.018 a	1.027±0.037 a
Cu	0.277±0.040 a	1.053±0.101 a
Zn	0.239±0.013 a	1.123±0.023 a
Cd	0.374±0.049 a	1.379±0.142 a
Data (means ± SE, n=3) shared the same letter(s) in the same column are not significantly different at the 0.05 level by Duncan multiple range test.

## Sheet: Table S4
Table S4. Primers of 12 AhHMA genes selected for qRT-PCR analysis
Genes	Forward (5'→3')	Reverse (5'→3')
AhHMA1.1	CGATCCCTTCTTCTAAGCTCC	TGATGGTGATGGTCGTGCTC
AhHMA1.2	CCAAGCTCCAATCACTAC	GTTAGCGTTGGAGTGAGC
AhHMA3.1	GCAATGCAAGCACAGGAAC	CTCCAACCATTGCTGTTGGC
AhHMA3.2	GGAGGGAACAAGCATGGTG	CACGTCTCAGAGGCACACT
AhHMA5.7	CATCCTTGCACACTACTTCGG	GCACAGGCGTACTAAGAATCC
AhHMA6.1	AAGTTAGTTGGAGACGCGG	CGCTTCACATACAGGCCA
AhHMA6.2	AGGCGGTGAGACTGCTAT	GCTGCAGAGCCAATGAAAC
AhHMA7.1	GAGCGTCCGAGACATCCAG	ACGGACATGAGAGCGGATTC
AhHMA7.4	TCTGCCGTGATGTCATTCTCT	CACCCATGAGGAAAGGTCCA
AhHMA7.5	CGGCCTGCGTAAATTCTGT	CTGCCAAGCACACCTTCT
AhHMA8.1	CCGCTACCTTACTCTGTCC	GACGATTTGGTGCGTGGT
AhHMA8.2	ATGCACTAGACCTCGCAC	AGCTCAAAGCCATCAACC
Ah60S	ACAGTTGGTCCTCACTTCAG	GCTCATTTATGTAAGCTTCCCT
